# Supplementary material for: Green Microfluidic Method for Sustainable and High-Speed Analysis of Basic Amino Acids in Nutritional Supplements
Source: Molecules. 2024 Nov 25;29(23):5554. doi: 10.3390/molecules29235554 (PMC11643986; doi:10.3390/molecules29235554)
Supplement: Supplementary file 1 [file molecules-29-05554-s001.zip]

Archive with 1 entries (1 files):
- molecules-3306889-supplementary.pdf
